# Supplementary material for: High Incidence of Tuberculosis in the Absence of Isoniazid and Cotrimoxazole Preventive Therapy in Children Living with HIV in Northern Ethiopia: A Retrospective Follow-Up Study
Source: PLoS One. 2016 Apr 12;11(4):e0152941. doi: 10.1371/journal.pone.0152941 (PMC4829210; doi:10.1371/journal.pone.0152941)
Supplement: S1 Text — (XLSX) [file pone.0152941.s001.xlsx]

## Sheet: Sheet1
Site	Agecat	Age	Developmentalmilestoneatenrolment	WHOstagingatenrollement	CD4cellcountatenrolment	Hemoglobin	Nutritionalstatus	DoesthepatientdevelopTB	Durationofthefollowupmonth	Durationinyear	LosttofFollowup	INH	CPT
6	2	10	0	1	0	0	1	0	60	5	0	1	0
7	2	7	0	0	0	0	0	0	60	5	0	0	0
7	2	7	0	1	0	0	0	0	60	5	0	1	0
7	2	7	0	1	0	0	1	0	60	5	0	0	0
7	2	7	0	0	0	0	1	0	60	5	0	1	0
4	1	5	0	0	0	0	0	0	60	5	0	0	0
7	2	10	0	0	0	0	1	0	60	5	0	0	0
7	2	9	0	0	0	0	0	0	60	5	0	1	0
7	1	3	0	1	0	0	0	0	60	5	0	1	0
7	2	7	0	0	0	0	0	0	60	5	0	1	0
4	2	6	0	0	0	0	1	0	60	5	0	0	0
7	2	8	0	0	0	0	0	0	60	5	0	1	0
4	1	5	0	0	0	1	1	0	60	5	0	1	0
8	1	3	0	0	0	0	0	0	60	5	0	1	0
4	1	3	0	0	0	0	1	0	60	5	0	0	0
7	2	10	0	1	0	1	0	0	60	5	0	1	0
7	2	10	0	1	0	0	0	0	60	5	0	1	0
7	2	10	0	1	0	0	0	0	60	5	0	0	0
7	2	8	0	1	0	0	1	0	60	5	0	1	0
7	2	6	0	1	0	0	0	0	60	5	0	0	0
7	2	7	0	0	1	0	1	0	60	5	0	1	0
7	2	8	0	0	1	0	1	0	60	5	0	1	0
7	2	8	0	0	0	0	0	0	60	5	0	0	0
7	2	7	0	0	0	0	1	0	60	5	0	1	0
7	2	8	0	0	0	0	0	0	60	5	0	0	0
7	2	10	0	0	0	0	0	0	60	5	0	0	0
7	2	10	0	0	0	0	0	0	60	5	0	0	0
7	2	8	0	0	0	0	1	0	60	5	0	1	0
7	2	10	0	0	0	0	1	0	60	5	0	1	0
7	2	8	0	0	0	0	0	0	60	5	0	0	0
4	2	7	0	0	0	0	0	0	60	5	0	0	0
7	2	7	0	0	0	0	0	0	60	5	0	1	0
7	1	2	0	1	0	0	0	0	60	5	0	1	0
7	2	7	0	0	0	0	0	0	60	5	0	1	0
4	1	5	0	0	0	0	0	0	60	5	0	0	0
4	2	7	0	1	0	0	0	0	60	5	0	0	0
7	2	7	0	0	0	1	0	0	60	5	0	1	0
7	2	10	0	0	0	0	0	0	60	5	0	1	0
7	2	8	0	0	0	0	0	0	60	5	0	0	0
7	1	2	0	1	0	0	1	0	60	5	0	1	0
4	1	2	0	0	0	0	1	0	60	5	0	1	0
7	2	10	0	1	0	0	0	0	60	5	0	0	0
7	2	7	0	0	0	0	0	0	60	5	0	1	0
7	2	7	0	0	0	0	0	0	60	5	0	1	0
7	1	2	0	0	0	0	0	0	60	5	0	1	0
7	2	10	0	1	0	0	1	0	60	5	0	0	0
7	2	8	0	1	0	0	1	0	60	5	0	0	0
7	2	8	0	1	0	0	1	0	60	5	0	1	0
7	2	8	0	1	0	0	0	0	60	5	0	1	0
7	2	7	0	1	0	0	1	0	60	5	0	1	0
7	2	7	0	1	0	0	0	0	60	5	0	0	0
5	1	3	0	1	0	0	1	0	60	5	0	1	0
2	1	2	0	1	0	0	1	0	60	5	0	1	0
4	1	5	0	0	0	0	0	0	60	5	0	1	0
7	1	2	0	0	0	0	0	0	60	5	0	1	0
7	2	10	0	1	0	0	0	0	60	5	0	1	0
7	2	8	0	0	0	1	1	0	60	5	0	1	0
7	2	8	0	0	0	0	0	0	60	5	0	1	0
7	2	7	0	0	0	0	0	0	60	5	0	1	0
7	2	7	0	1	0	0	0	0	60	5	0	0	0
7	2	7	0	1	0	0	0	0	60	5	0	1	0
7	2	6	0	0	1	0	0	0	60	5	0	1	0
4	2	10	0	0	1	0	1	0	60	5	0	1	0
2	2	7	0	0	0	0	1	0	60	5	0	1	0
4	2	6	0	0	0	0	1	0	60	5	0	1	0
6	2	6	0	0	0	0	1	0	60	5	0	1	0
2	1	4	0	0	0	0	1	0	60	5	0	1	0
6	2	10	0	1	0	0	1	0	58	4.83333	0	1	0
4	2	10	0	1	1	1	1	0	58	4.83333	0	1	0
4	1	5	0	0	0	0	0	0	58	4.83333	0	1	0
4	1	2	0	1	0	1	0	0	58	4.83333	0	1	0
4	1	2	0	0	0	0	0	0	58	4.83333	0	0	0
5	2	7	0	1	0	0	1	0	58	4.83333	0	1	0
7	2	9	0	0	0	0	0	0	58	4.83333	0	1	0
7	2	6	0	1	0	0	0	0	58	4.83333	0	1	0
4	2	8	0	0	0	0	0	0	58	4.83333	0	1	0
7	2	6	0	1	0	0	0	0	58	4.83333	0	1	0
8	2	9	0	0	0	1	0	0	58	4.83333	0	1	0
7	2	10	0	0	0	0	1	0	58	4.83333	0	1	0
6	2	7	0	0	0	0	1	0	58	4.83333	0	1	0
7	2	10	0	1	0	0	1	0	58	4.83333	0	0	0
5	2	6	0	0	0	0	1	0	58	4.83333	0	1	0
2	2	6	0	0	0	0	0	0	58	4.83333	0	1	0
4	2	10	0	0	0	1	0	0	57	4.75	0	1	0
4	1	3	0	1	0	1	0	0	57	4.75	0	1	0
7	3	11	0	1	0	0	0	0	57	4.75	0	0	0
4	2	7	0	0	0	0	0	0	57	4.75	0	0	0
7	2	6	0	0	0	0	0	0	57	4.75	0	1	0
4	3	11	0	0	0	0	1	0	57	4.75	0	1	0
4	2	10	1	0	0	1	1	0	57	4.75	0	0	0
5	1	5	0	0	0	0	0	0	57	4.75	0	1	0
4	2	7	0	0	0	0	0	0	57	4.75	0	1	0
4	1	2	0	0	0	0	1	0	57	4.75	0	0	0
4	1	4	0	0	0	0	0	0	56	4.66667	0	0	0
4	1	4	0	0	0	0	0	0	56	4.66667	0	0	0
4	2	10	0	1	1	1	1	0	56	4.66667	0	1	0
4	1	3	0	0	1	0	0	0	56	4.66667	0	1	0
4	2	7	0	0	0	0	0	0	56	4.66667	0	1	0
4	2	10	1	0	0	0	0	0	56	4.66667	0	1	0
7	2	6	0	1	0	0	0	0	56	4.66667	0	0	0
5	1	5	0	0	0	0	0	0	56	4.66667	0	1	0
8	1	2	0	0	0	0	0	0	56	4.66667	0	1	0
7	2	7	0	1	0	0	1	0	56	4.66667	0	0	0
2	2	9	0	1	0	0	1	0	56	4.66667	0	1	0
4	1	2	0	0	0	0	0	0	56	4.66667	0	1	0
6	2	10	0	0	0	0	0	0	55	4.58333	0	1	0
6	2	9	0	0	0	0	0	0	55	4.58333	0	1	0
6	2	7	0	0	0	0	1	0	55	4.58333	0	1	0
6	1	3	0	1	0	0	0	0	55	4.58333	0	1	0
5	1	4	0	1	0	0	0	0	55	4.58333	0	0	0
6	2	6	0	1	0	0	0	0	55	4.58333	0	1	0
4	1	3	0	0	0	0	1	0	54	4.5	0	0	0
4	3	13	0	0	0	0	1	0	54	4.5	0	1	0
4	3	11	0	0	1	0	0	0	54	4.5	0	0	0
3	2	7	0	0	0	0	0	0	54	4.5	0	1	0
7	1	5	0	0	0	0	0	0	54	4.5	0	0	0
2	1	3	0	1	0	0	0	0	54	4.5	0	1	0
4	1	3	0	1	0	0	0	0	54	4.5	0	1	0
4	2	9	0	0	0	0	0	0	54	4.5	0	1	0
4	2	7	0	0	0	0	0	0	54	4.5	0	1	0
8	1	5	0	0	0	0	0	0	53	4.41667	0	1	0
4	1	3	0	0	0	1	0	0	53	4.41667	0	1	0
4	2	6	0	1	0	1	0	0	53	4.41667	0	0	0
6	1	3	0	1	0	1	1	0	53	4.41667	0	1	0
7	1	5	0	0	0	0	1	0	52	4.33333	0	1	0
7	2	6	0	0	0	0	0	0	52	4.33333	0	1	0
4	1	2	0	0	0	0	0	0	52	4.33333	0	1	0
7	2	6	0	0	0	0	1	0	52	4.33333	0	0	0
4	1	2	0	0	1	1	0	0	52	4.33333	0	1	0
4	1	2	0	0	0	1	0	0	52	4.33333	0	1	0
4	1	2	0	0	0	1	0	0	52	4.33333	0	1	0
4	1	4	0	1	0	1	0	0	52	4.33333	0	1	0
7	2	9	0	1	0	0	1	0	52	4.33333	0	0	0
7	2	6	0	0	0	0	0	0	52	4.33333	0	1	0
4	2	8	0	0	0	0	0	0	52	4.33333	0	1	0
4	3	13	0	1	1	1	0	0	51	4.25	0	1	0
6	2	10	0	0	0	0	1	0	51	4.25	0	1	0
4	1	5	0	0	0	0	0	0	51	4.25	0	1	0
4	2	6	0	1	0	0	0	0	51	4.25	0	0	0
4	2	6	1	0	0	0	0	0	51	4.25	0	1	0
7	2	6	0	0	0	0	0	0	51	4.25	0	1	0
7	2	6	0	0	0	0	0	0	51	4.25	0	1	0
2	3	12	0	1	1	1	1	0	51	4.25	0	1	0
2	1	3	0	0	0	0	0	0	51	4.25	0	1	0
4	1	3	0	0	0	1	1	0	51	4.25	0	1	0
3	1	4	0	0	0	1	0	0	51	4.25	0	1	0
4	1	2	0	0	0	0	0	0	51	4.25	0	1	0
7	1	5	0	0	0	0	1	0	51	4.25	0	1	0
5	1	5	0	1	0	0	0	0	50	4.16667	0	1	0
4	1	4	0	0	1	0	0	0	50	4.16667	0	0	0
7	2	6	0	0	0	0	1	0	50	4.16667	0	1	0
7	2	6	0	0	0	0	0	0	50	4.16667	0	1	0
4	3	11	0	0	0	0	0	0	50	4.16667	0	0	0
5	1	5	0	0	0	0	1	0	50	4.16667	0	1	0
4	2	10	0	0	0	0	1	0	50	4.16667	0	1	0
7	2	6	0	0	0	0	0	0	50	4.16667	0	1	0
7	2	6	0	1	0	0	0	0	50	4.16667	0	1	0
7	2	7	0	1	0	0	0	0	50	4.16667	0	0	0
4	1	3	0	0	1	1	1	0	50	4.16667	0	1	0
6	1	5	0	0	0	1	0	0	50	4.16667	0	0	0
4	1	3	0	0	0	0	0	0	50	4.16667	0	1	0
1	1	2	0	0	1	0	0	0	50	4.16667	0	1	0
4	2	8	0	0	0	0	0	0	49	4.08333	0	1	0
4	1	5	0	0	0	0	1	0	49	4.08333	0	1	0
4	2	10	0	0	1	0	0	0	49	4.08333	0	1	0
8	2	6	0	0	0	0	0	0	49	4.08333	0	1	0
4	3	11	0	0	1	0	0	0	49	4.08333	0	1	0
7	1	5	0	0	0	1	1	0	49	4.08333	0	1	0
4	1	4	0	1	0	0	0	0	49	4.08333	0	0	0
6	1	2	0	1	0	1	0	0	49	4.08333	0	1	0
1	2	10	0	0	1	0	0	0	49	4.08333	0	1	0
7	1	5	0	0	0	0	0	0	48	4	0	0	0
5	3	11	0	1	0	0	0	0	48	4	0	1	0
4	2	10	0	0	0	0	0	0	48	4	0	1	0
4	1	5	0	0	0	0	0	0	48	4	0	0	0
4	1	3	0	1	0	0	1	0	48	4	0	1	0
6	3	11	0	1	0	0	0	0	48	4	0	1	0
4	2	9	0	0	0	0	1	0	48	4	0	1	0
4	2	9	0	0	0	0	1	0	48	4	0	1	0
4	1	4	0	1	0	1	1	0	48	4	0	1	0
2	1	2	1	1	0	0	1	0	48	4	0	1	0
5	1	5	0	0	0	0	0	0	47	3.91667	0	1	0
8	1	2	0	0	0	0	1	0	47	3.91667	0	1	0
5	1	5	0	0	0	0	0	0	47	3.91667	0	1	0
1	2	8	0	0	1	0	0	0	47	3.91667	0	1	0
7	2	6	0	0	0	0	0	0	46	3.83333	0	0	0
4	2	9	0	0	0	0	1	0	46	3.83333	0	0	0
7	1	2	0	0	0	0	0	0	46	3.83333	0	1	0
7	1	5	0	0	1	0	1	0	46	3.83333	0	1	0
7	2	10	0	1	0	0	1	0	45	3.75	0	1	0
2	3	11	1	1	1	1	1	0	45	3.75	0	1	0
2	2	10	0	1	0	0	0	0	45	3.75	0	1	0
7	2	8	0	0	0	0	0	0	45	3.75	0	1	0
4	2	10	0	0	0	0	1	0	45	3.75	0	0	0
2	1	2	1	0	1	0	0	0	45	3.75	0	1	0
7	2	8	0	0	0	0	1	0	44	3.66667	0	1	0
4	3	13	0	0	0	0	0	0	44	3.66667	0	1	0
3	2	8	0	0	0	0	0	0	44	3.66667	0	1	0
8	2	8	0	0	0	0	1	0	44	3.66667	0	1	0
7	2	7	0	0	0	0	0	0	44	3.66667	0	1	0
6	2	7	0	0	0	0	0	0	44	3.66667	0	1	0
4	2	8	0	0	0	0	0	0	43	3.58333	0	1	0
7	1	5	0	0	0	0	0	0	42	3.5	0	1	0
4	1	4	0	0	0	0	0	0	42	3.5	0	1	0
4	2	6	1	0	0	0	0	0	42	3.5	0	1	0
7	2	6	0	0	0	0	1	0	42	3.5	0	1	0
4	2	7	0	1	0	0	0	0	42	3.5	0	0	0
1	1	5	0	1	0	0	1	0	42	3.5	0	1	0
4	2	8	0	1	0	0	0	0	42	3.5	0	1	0
7	1	5	0	0	0	0	0	0	41	3.41667	0	1	0
6	2	6	0	1	0	1	0	0	41	3.41667	0	1	0
1	1	4	1	1	0	0	1	0	41	3.41667	0	1	0
2	2	7	0	0	1	0	0	0	41	3.41667	0	1	0
2	2	7	0	0	0	0	1	0	41	3.41667	0	1	0
1	1	3	0	0	1	0	1	0	41	3.41667	0	1	0
1	2	8	0	0	0	0	0	0	41	3.41667	0	1	0
1	2	9	0	1	0	0	0	0	41	3.41667	0	1	0
6	1	4	0	0	0	0	0	0	41	3.41667	0	1	0
7	1	3	0	1	0	0	1	0	40	3.33333	0	1	0
6	2	6	0	0	0	0	0	0	40	3.33333	0	1	0
7	2	6	0	0	0	0	0	0	40	3.33333	0	1	0
2	1	2	0	0	1	0	1	0	40	3.33333	0	1	0
7	1	5	0	0	0	0	0	0	39	3.25	0	1	0
7	1	5	0	0	0	0	0	0	39	3.25	0	1	0
7	2	7	0	0	0	0	0	0	39	3.25	0	0	0
7	1	4	0	0	0	0	0	0	38	3.16667	0	1	0
2	1	2	0	1	0	0	0	0	38	3.16667	0	1	0
7	2	7	0	1	0	0	1	0	38	3.16667	0	1	0
7	1	5	0	1	0	0	1	0	38	3.16667	0	0	0
5	2	8	0	1	0	0	0	0	38	3.16667	0	0	0
1	2	6	1	1	0	0	0	0	38	3.16667	0	1	0
1	1	2	0	1	0	0	1	0	38	3.16667	0	1	0
4	2	6	0	1	0	0	0	0	36	3	0	1	0
1	2	7	0	0	0	0	0	0	36	3	0	1	0
4	3	12	0	1	0	0	0	0	36	3	0	0	0
7	2	8	0	0	0	1	0	0	36	3	0	0	0
1	3	12	0	0	0	0	1	0	36	3	0	1	0
4	2	7	0	0	0	0	0	0	36	3	0	0	0
2	1	2	0	0	0	0	0	0	36	3	0	1	0
7	1	5	0	1	0	0	0	0	36	3	0	1	0
6	3	12	0	0	1	1	0	0	36	3	0	1	0
6	3	12	0	0	0	0	0	0	36	3	0	0	0
5	1	3	0	1	0	0	1	0	36	3	0	1	0
5	3	12	0	1	0	0	0	0	36	3	0	1	0
7	2	7	0	1	0	0	0	0	36	3	0	1	0
1	1	2	0	0	0	0	1	0	36	3	0	1	0
3	1	4	0	0	0	0	0	0	36	3	0	1	0
7	2	7	0	0	0	0	1	0	36	3	0	1	0
2	2	9	0	1	0	1	0	0	36	3	0	1	0
8	1	5	0	0	0	0	0	0	36	3	0	1	0
2	1	2	0	0	1	0	0	0	36	3	0	1	0
4	2	9	0	0	0	0	0	0	36	3	0	1	0
6	1	5	0	0	0	0	0	0	36	3	0	1	0
7	2	8	0	1	0	0	1	0	35	2.91667	0	1	0
7	1	2	1	1	0	0	0	0	35	2.91667	0	1	0
7	1	4	0	0	0	0	0	0	34	2.83333	0	1	0
6	3	12	0	1	0	0	0	0	34	2.83333	0	1	0
7	2	10	0	1	1	0	1	0	34	2.83333	0	1	0
7	2	8	0	0	0	0	0	0	34	2.83333	0	1	0
1	1	3	0	0	0	0	0	0	34	2.83333	0	0	0
1	3	12	0	0	0	1	0	0	34	2.83333	0	1	0
6	2	10	0	0	0	0	0	0	34	2.83333	0	1	0
7	1	4	0	1	0	0	1	0	33	2.75	0	1	0
4	2	6	0	1	0	0	0	0	33	2.75	0	1	0
4	2	6	0	1	0	0	1	0	33	2.75	0	0	0
7	2	8	0	1	0	0	1	0	33	2.75	0	1	0
4	1	5	0	1	0	1	1	0	33	2.75	0	1	0
8	1	2	0	1	0	0	0	0	33	2.75	0	1	0
2	2	6	1	0	0	0	1	0	32	2.66667	0	1	0
7	1	4	0	1	0	0	1	0	32	2.66667	0	1	0
4	1	2	0	1	0	1	0	0	31	2.58333	0	0	0
5	1	4	0	1	0	0	0	0	31	2.58333	0	1	0
4	1	4	0	0	1	0	0	0	31	2.58333	0	1	0
4	1	4	0	1	1	1	1	0	31	2.58333	0	1	0
7	1	3	0	0	0	0	0	0	30	2.5	0	0	0
7	2	7	0	0	0	0	0	0	30	2.5	0	1	0
7	1	4	0	0	0	0	1	0	30	2.5	0	1	0
3	1	2	0	0	0	0	0	0	30	2.5	0	1	0
7	1	5	0	0	0	0	1	0	30	2.5	0	1	0
7	2	8	0	0	0	0	0	0	30	2.5	0	1	0
7	2	6	0	0	0	1	0	0	30	2.5	0	1	0
7	1	4	0	0	0	0	0	0	30	2.5	0	1	0
5	2	10	0	1	0	0	0	0	30	2.5	0	0	0
5	2	10	0	1	0	0	0	0	30	2.5	0	0	0
4	3	12	0	0	0	0	0	0	30	2.5	0	1	0
6	2	7	0	0	0	0	0	0	29	2.41667	0	1	0
7	2	7	0	0	0	0	0	0	29	2.41667	0	1	0
8	2	10	0	0	0	0	0	0	29	2.41667	0	1	0
8	2	6	0	0	0	0	0	0	29	2.41667	0	1	0
7	1	4	0	0	0	0	0	0	28	2.33333	0	1	0
7	1	4	0	1	0	0	1	0	28	2.33333	0	1	0
4	1	4	0	0	0	1	0	0	28	2.33333	0	1	0
4	2	6	0	0	0	1	0	0	28	2.33333	0	1	0
7	2	10	0	0	0	0	0	0	28	2.33333	0	1	0
7	1	5	0	0	0	0	1	0	28	2.33333	0	1	0
6	2	6	0	0	0	0	1	0	28	2.33333	0	1	0
4	1	3	0	0	0	0	0	0	27	2.25	0	1	0
7	1	3	0	1	0	0	0	0	27	2.25	0	1	0
1	3	11	0	0	0	0	0	0	27	2.25	0	1	0
4	2	10	0	0	0	1	0	0	27	2.25	0	1	0
6	1	4	0	0	0	1	0	0	27	2.25	0	1	0
7	1	4	0	1	0	0	0	0	27	2.25	0	1	0
1	1	3	0	1	0	0	1	0	27	2.25	0	1	0
4	2	8	0	0	0	0	1	0	26	2.16667	0	0	0
4	3	14	0	0	0	0	0	0	26	2.16667	0	1	0
7	1	4	0	1	0	0	0	0	26	2.16667	0	1	0
4	1	4	0	0	0	0	0	0	26	2.16667	0	0	0
7	1	3	0	0	0	0	1	0	26	2.16667	0	1	0
1	1	5	0	1	1	0	0	0	26	2.16667	0	1	0
3	1	4	0	1	0	0	1	0	26	2.16667	0	1	0
1	2	7	0	0	0	0	1	0	26	2.16667	0	1	0
6	1	5	0	0	0	1	0	0	26	2.16667	0	1	0
8	1	2	0	0	1	0	0	0	26	2.16667	0	1	0
4	2	9	0	1	1	1	0	0	26	2.16667	0	1	0
2	3	12	0	0	0	0	0	0	26	2.16667	0	1	0
1	1	2	0	1	0	0	0	0	26	2.16667	0	1	0
4	2	6	0	0	0	0	0	0	25	2.08333	0	0	0
7	2	6	0	0	0	0	1	0	25	2.08333	0	1	0
7	1	2	0	1	0	0	0	0	25	2.08333	0	0	0
4	2	7	0	1	0	1	0	0	25	2.08333	0	1	0
4	1	2	0	0	0	1	0	0	25	2.08333	0	1	0
4	1	2	0	0	1	1	0	0	25	2.08333	0	1	0
6	2	8	0	0	0	1	0	0	25	2.08333	0	0	0
4	2	8	0	1	0	0	0	0	25	2.08333	0	1	0
6	2	6	0	0	0	1	0	0	25	2.08333	0	0	0
6	3	13	1	0	0	0	1	0	24	2	0	1	0
1	3	13	0	1	0	0	0	0	24	2	0	1	0
2	3	13	1	0	0	0	0	0	24	2	0	1	0
1	1	3	1	0	0	0	0	0	24	2	0	0	0
4	3	13	0	0	0	0	0	0	24	2	0	1	0
7	1	4	0	0	0	0	0	0	24	2	0	1	0
7	1	3	0	1	0	0	0	0	24	2	0	1	0
7	1	2	0	0	0	0	0	0	24	2	0	1	0
4	3	13	0	0	0	0	0	0	24	2	0	1	0
1	3	13	0	0	0	0	1	0	24	2	0	1	0
2	2	10	1	0	0	0	0	0	24	2	0	1	0
1	1	4	0	0	0	0	0	0	24	2	0	1	0
4	1	2	0	0	0	0	0	0	24	2	0	1	0
4	1	5	0	1	0	1	0	0	24	2	0	1	0
4	2	7	0	0	0	1	0	0	24	2	0	1	0
1	3	13	0	0	0	0	0	0	24	2	0	1	0
3	1	2	0	0	0	1	0	0	24	2	0	1	0
7	1	3	0	0	0	0	1	0	23	1.91667	0	1	0
7	1	3	0	0	0	0	1	0	23	1.91667	0	1	0
8	2	9	0	0	0	0	0	0	22	1.83333	0	1	0
8	1	5	0	0	0	0	0	0	22	1.83333	0	0	0
4	2	10	0	0	0	0	0	0	22	1.83333	0	1	0
7	1	4	0	0	0	0	0	0	21	1.75	0	1	0
7	1	3	0	0	0	0	0	0	21	1.75	0	1	0
7	1	3	0	0	0	0	0	0	21	1.75	0	1	0
7	1	4	0	1	0	0	0	0	21	1.75	0	1	0
1	1	2	0	0	0	0	1	0	21	1.75	0	1	0
7	1	2	0	1	0	0	1	0	20	1.66667	0	1	0
7	1	5	0	1	0	0	0	0	20	1.66667	0	1	0
7	2	6	0	0	0	0	0	0	20	1.66667	0	0	0
4	1	5	0	0	0	0	1	0	20	1.66667	0	1	0
5	2	8	0	1	0	0	0	0	20	1.66667	0	1	0
7	1	5	0	0	0	0	0	0	20	1.66667	0	1	0
4	1	5	0	0	0	0	1	0	19	1.58333	0	1	0
7	1	2	0	1	0	0	0	0	19	1.58333	0	1	0
7	1	3	0	0	0	0	0	0	19	1.58333	0	0	0
4	2	10	0	1	0	0	1	0	19	1.58333	0	0	0
2	1	2	0	0	0	0	0	0	18	1.5	0	1	0
4	2	7	0	0	0	0	0	0	18	1.5	0	1	0
7	1	3	0	0	0	0	1	0	18	1.5	0	1	0
7	1	3	0	0	1	0	0	0	18	1.5	0	1	0
8	1	2	0	0	0	0	0	0	18	1.5	0	1	0
3	1	4	0	1	0	0	0	0	18	1.5	0	1	0
5	2	9	0	1	0	0	0	0	18	1.5	0	1	0
6	2	7	0	0	0	0	1	0	17	1.41667	0	1	0
7	2	8	0	1	0	0	0	0	17	1.41667	0	1	0
1	1	2	0	0	0	0	0	0	17	1.41667	0	1	0
7	1	2	0	1	0	0	0	0	17	1.41667	0	1	0
7	1	5	0	0	1	0	1	0	17	1.41667	0	1	0
7	2	6	0	0	0	0	0	0	17	1.41667	0	1	0
1	2	10	0	0	0	0	0	0	16	1.33333	0	1	0
3	2	10	0	1	0	0	0	0	16	1.33333	0	1	0
7	1	4	0	0	0	0	0	0	16	1.33333	0	1	0
8	2	6	0	0	0	0	0	0	16	1.33333	0	0	0
7	1	3	0	1	0	0	1	0	16	1.33333	0	1	0
7	1	2	0	0	0	0	0	0	15	1.25	0	1	0
6	1	2	0	0	0	0	0	0	15	1.25	0	1	0
7	1	3	0	0	0	0	0	0	15	1.25	0	1	0
5	1	4	0	0	0	0	0	0	15	1.25	0	1	0
3	1	5	0	0	0	0	1	0	15	1.25	0	1	0
1	2	7	0	0	0	0	1	0	15	1.25	0	1	0
2	1	2	1	1	1	0	0	0	15	1.25	0	1	0
6	3	11	0	0	0	0	0	0	14	1.16667	0	1	0
8	2	7	0	0	1	1	0	0	14	1.16667	0	1	0
4	2	9	0	1	0	0	0	0	14	1.16667	0	1	0
7	1	4	0	1	0	0	1	0	14	1.16667	0	1	0
1	2	10	0	0	0	0	0	0	14	1.16667	0	1	0
7	1	2	0	0	0	0	0	0	14	1.16667	0	1	0
4	3	13	0	0	0	0	0	0	13	1.08333	0	1	0
8	2	6	0	0	0	0	0	0	13	1.08333	0	1	0
6	1	5	0	0	0	0	1	0	13	1.08333	0	1	0
7	1	2	0	0	1	1	0	0	13	1.08333	0	1	0
3	2	7	0	0	0	0	0	0	13	1.08333	0	1	0
7	1	2	0	0	0	1	0	0	13	1.08333	0	1	0
8	2	10	0	0	0	0	0	0	13	1.08333	0	1	0
3	3	14	0	0	0	0	0	0	12	1	0	1	0
4	3	14	0	1	0	1	0	0	12	1	0	1	0
1	3	11	0	0	0	0	0	0	12	1	0	1	0
7	1	2	0	0	0	0	0	0	12	1	0	1	0
4	3	14	0	0	0	0	0	0	12	1	0	1	0
8	2	7	0	0	0	0	1	0	12	1	0	1	0
8	1	2	0	0	0	0	0	0	12	1	0	0	0
7	1	2	0	1	0	1	0	0	12	1	0	1	0
4	3	14	0	1	1	0	0	0	12	1	0	1	0
4	3	14	0	0	0	0	0	0	12	1	0	1	0
7	1	2	0	1	0	0	0	0	12	1	0	1	0
7	1	2	0	0	0	0	0	0	12	1	0	1	0
4	3	13	0	0	0	0	0	0	12	1	0	1	0
4	1	3	0	0	0	0	0	0	12	1	0	1	0
4	3	11	0	0	0	0	1	0	12	1	0	1	0
5	2	8	0	0	0	0	0	0	12	1	0	1	0
6	2	10	0	1	0	0	1	0	12	1	0	1	0
7	2	10	0	0	0	0	1	0	12	1	0	1	0
3	2	9	0	1	0	0	0	0	12	1	0	1	0
1	3	14	0	0	1	0	0	0	12	1	0	0	0
7	1	3	0	0	0	0	0	0	12	1	0	0	0
1	1	5	0	0	0	0	0	0	12	1	0	1	0
5	2	7	0	0	0	0	0	0	11	0.916667	0	1	0
8	1	2	0	0	0	0	1	0	11	0.916667	0	1	0
8	1	2	0	0	0	0	0	0	11	0.916667	0	1	0
1	2	10	0	0	0	0	0	0	11	0.916667	0	0	0
2	2	8	0	1	1	1	1	0	11	0.916667	0	1	0
7	1	2	0	0	0	0	0	0	11	0.916667	0	1	0
4	1	3	0	0	0	1	1	0	10	0.833333	0	1	0
6	2	8	0	0	1	0	1	0	10	0.833333	0	1	0
7	1	2	0	0	0	0	0	0	10	0.833333	0	0	0
7	2	7	0	0	0	0	0	0	10	0.833333	0	1	0
8	1	3	0	0	0	0	0	0	10	0.833333	0	1	0
1	1	2	0	0	1	0	0	0	10	0.833333	0	1	0
6	2	6	0	1	0	1	0	0	10	0.833333	0	1	0
7	1	3	0	1	0	0	0	0	10	0.833333	0	1	0
6	1	2	0	0	0	0	1	0	10	0.833333	0	1	0
7	1	2	0	1	0	0	0	0	10	0.833333	0	1	0
4	2	6	0	1	0	0	1	0	10	0.833333	0	1	0
1	2	8	0	1	1	0	1	0	10	0.833333	0	1	0
4	1	3	0	0	0	0	0	0	10	0.833333	0	1	0
4	1	2	0	0	0	0	0	0	10	0.833333	0	1	0
1	1	3	0	1	0	0	0	0	10	0.833333	0	0	0
4	2	8	0	0	0	0	0	0	9	0.75	0	0	0
3	1	3	0	0	0	0	0	0	9	0.75	0	1	0
3	1	2	0	0	0	0	0	0	9	0.75	0	1	0
5	2	7	0	1	0	0	0	0	9	0.75	0	1	0
3	2	6	0	1	0	0	0	0	9	0.75	0	1	0
1	3	13	0	0	0	0	0	0	9	0.75	0	1	0
4	3	12	0	0	0	0	0	0	9	0.75	0	1	0
7	1	3	0	1	0	0	0	0	9	0.75	0	1	0
6	2	10	0	0	1	1	0	0	9	0.75	0	1	0
4	3	13	0	0	0	0	1	0	9	0.75	0	1	0
4	1	2	0	0	0	1	0	0	8	0.666667	0	1	0
4	3	12	0	0	0	0	1	0	8	0.666667	0	1	0
7	1	2	0	0	0	0	0	0	8	0.666667	0	1	0
3	1	2	0	0	0	0	0	0	8	0.666667	0	1	0
1	2	9	0	1	0	0	1	0	8	0.666667	0	1	0
1	1	2	0	1	0	0	0	0	8	0.666667	0	0	0
1	1	2	0	1	0	0	0	0	8	0.666667	0	1	0
7	1	2	0	1	0	0	0	0	8	0.666667	0	1	0
4	1	2	0	0	0	0	0	0	8	0.666667	0	1	0
4	3	11	0	0	0	0	0	0	8	0.666667	0	1	0
3	3	13	0	0	0	0	0	0	8	0.666667	0	1	0
8	1	2	0	0	0	0	0	0	8	0.666667	0	1	0
5	2	10	0	0	0	0	0	0	7	0.583333	0	1	0
4	2	9	0	0	0	0	1	0	7	0.583333	0	1	0
3	1	3	0	0	0	0	0	0	7	0.583333	0	1	0
1	1	4	0	0	0	0	0	0	7	0.583333	0	1	0
5	2	7	0	1	0	0	0	0	7	0.583333	0	1	0
7	1	2	0	0	0	0	0	0	7	0.583333	0	1	0
7	1	5	0	0	0	0	1	0	7	0.583333	0	1	0
4	1	2	0	1	1	1	0	0	7	0.583333	0	1	0
4	3	12	0	0	0	0	1	0	7	0.583333	0	1	0
6	3	11	0	0	0	0	0	0	7	0.583333	0	1	0
4	2	9	0	0	0	1	0	0	7	0.583333	0	1	0
7	1	2	0	0	0	1	0	0	6	0.5	0	1	0
4	2	8	0	0	1	0	0	0	6	0.5	0	1	0
1	1	4	0	1	0	0	1	0	6	0.5	0	1	0
7	1	3	0	0	0	0	0	0	6	0.5	0	1	0
3	3	14	0	1	0	0	0	0	6	0.5	0	1	0
7	1	2	0	1	0	0	1	0	6	0.5	0	0	0
7	1	2	0	0	0	0	0	0	6	0.5	0	1	0
7	1	2	0	0	0	0	1	0	6	0.5	0	1	0
7	1	5	0	0	0	1	1	0	6	0.5	0	1	0
7	1	3	0	0	0	0	1	0	6	0.5	0	1	0
7	1	2	0	0	0	0	1	0	6	0.5	0	1	0
7	1	2	0	0	0	0	0	0	6	0.5	0	1	0
1	2	8	0	0	0	0	0	0	6	0.5	0	1	0
4	1	2	0	0	0	0	0	0	6	0.5	0	1	0
3	3	11	0	0	0	0	1	0	6	0.5	0	1	0
4	1	4	0	0	0	0	0	0	6	0.5	0	1	0
7	1	2	0	1	0	0	0	0	6	0.5	0	1	0
7	1	2	0	0	0	0	0	0	6	0.5	0	1	0
1	1	4	0	0	1	0	1	0	6	0.5	0	1	0
2	1	2	0	0	1	0	0	0	6	0.5	0	1	0
7	1	4	0	0	0	0	0	0	6	0.5	0	1	0
3	1	3	1	1	0	0	0	0	6	0.5	0	1	0
1	1	2	0	0	0	1	0	0	6	0.5	0	1	0
7	1	2	0	0	0	0	0	0	6	0.5	0	1	0
7	1	2	0	0	0	0	0	0	6	0.5	0	1	0
7	1	2	0	0	0	0	0	0	6	0.5	0	1	0
7	2	10	1	1	1	1	1	0	60	5	0	0	1
1	1	2	0	0	1	0	0	0	60	5	0	0	1
4	2	8	0	1	0	1	1	0	58	4.83333	0	0	1
3	2	10	0	1	0	0	0	0	53	4.41667	0	0	1
7	2	6	0	0	0	0	0	0	52	4.33333	0	0	1
4	2	10	0	0	0	0	0	0	51	4.25	0	0	1
5	3	11	0	0	0	0	0	0	48	4	0	0	1
7	1	4	0	0	0	0	1	0	47	3.91667	0	1	1
7	1	2	0	0	0	0	1	0	45	3.75	0	1	1
7	2	8	0	1	0	0	0	0	44	3.66667	0	0	1
1	2	10	1	1	0	0	1	0	39	3.25	0	0	1
2	2	7	0	0	0	0	0	0	37	3.08333	0	1	1
4	3	13	0	0	0	0	0	0	30	2.5	0	0	1
3	1	4	0	0	0	0	0	0	30	2.5	0	1	1
4	1	3	0	0	0	0	0	0	24	2	0	0	1
2	1	2	0	0	0	1	0	0	20	1.66667	0	0	1
4	3	14	0	1	0	0	0	0	19	1.58333	0	0	1
1	3	11	0	0	0	0	0	0	19	1.58333	0	0	1
1	3	11	0	0	0	0	0	0	14	1.16667	0	1	1
4	2	10	0	0	0	0	1	0	12	1	0	1	1
1	3	14	0	0	0	0	0	0	12	1	0	1	1
3	3	14	0	0	0	0	0	0	12	1	0	1	1
1	3	14	0	1	0	0	0	0	12	1	0	0	1
1	2	7	0	0	0	0	0	0	12	1	0	0	1
2	3	14	1	1	0	0	0	0	10	0.833333	0	0	1
3	2	10	0	0	0	0	0	0	10	0.833333	0	1	1
1	2	9	0	0	0	0	1	0	9	0.75	0	0	1
7	1	2	0	0	0	0	0	0	6	0.5	0	0	1
4	2	10	0	0	0	0	0	0	6	0.5	0	1	1
3	2	9	0	0	0	0	0	0	6	0.5	0	0	1
4	3	13	0	0	0	0	0	0	6	0.5	0	1	1
1	1	2	0	1	0	0	1	0	6	0.5	0	1	1
7	2	7	1	1	0	0	1	1	60	5	0	1	0
7	2	8	0	1	0	0	1	1	60	5	0	1	0
7	2	10	0	1	0	0	1	1	60	5	0	1	0
2	1	4	1	1	0	0	1	1	60	5	0	1	0
4	2	8	0	1	0	0	1	1	58	4.83333	0	1	0
7	2	10	0	1	0	1	1	1	58	4.83333	0	1	0
4	1	4	0	1	0	1	1	1	58	4.83333	0	1	0
4	1	3	0	1	1	0	0	1	58	4.83333	0	1	0
4	2	6	0	1	0	1	0	1	56	4.66667	0	1	0
4	2	6	0	1	1	1	0	1	56	4.66667	0	1	0
7	2	10	1	0	1	0	1	1	56	4.66667	0	1	0
4	1	2	0	0	1	1	0	1	56	4.66667	0	1	0
4	2	7	1	1	0	0	1	1	54	4.5	0	1	0
7	2	6	0	1	0	0	1	1	53	4.41667	0	1	0
4	2	7	0	0	1	1	1	1	51	4.25	0	1	0
7	2	7	1	1	0	1	0	1	51	4.25	0	1	0
4	2	10	0	1	0	1	0	1	51	4.25	0	1	0
6	1	5	1	1	0	0	1	1	49	4.08333	0	1	0
4	2	6	0	1	0	0	1	1	48	4	0	1	0
4	2	8	1	0	1	0	0	1	47	3.91667	0	1	0
7	1	5	0	1	1	0	1	1	44	3.66667	0	1	0
4	1	5	0	1	0	1	0	1	41	3.41667	0	1	0
1	1	4	1	0	1	0	1	1	39	3.25	0	1	0
5	3	12	1	1	0	1	0	1	36	3	0	1	0
1	2	8	0	0	1	1	0	1	36	3	0	1	0
7	1	5	0	1	0	0	1	1	33	2.75	0	1	0
4	2	9	0	1	0	0	1	1	30	2.5	0	1	0
4	1	4	0	1	0	0	1	1	27	2.25	0	1	0
1	2	8	0	1	0	0	1	1	27	2.25	0	1	0
4	1	4	0	1	0	1	0	1	26	2.16667	0	1	0
2	1	2	1	0	1	0	1	1	26	2.16667	0	1	0
1	3	11	0	0	1	1	0	1	25	2.08333	0	1	0
4	3	13	1	0	1	0	1	1	24	2	0	1	0
7	1	3	0	1	1	0	1	1	22	1.83333	0	1	0
5	2	7	0	1	0	1	0	1	22	1.83333	0	1	0
7	1	2	0	1	0	0	1	1	14	1.16667	0	1	0
3	2	7	0	0	1	0	1	1	14	1.16667	0	1	0
1	2	10	0	0	1	1	0	1	12	1	0	1	0
1	3	13	0	0	1	1	0	1	8	0.666667	0	1	0
7	1	4	0	1	1	1	0	1	8	0.666667	0	1	0
4	1	2	0	1	0	1	1	1	7	0.583333	0	1	0
7	2	7	0	1	0	1	1	1	60	5	0	1	1
4	2	6	0	1	0	1	0	1	60	5	0	0	1
4	2	6	0	1	1	0	1	1	60	5	0	1	1
4	1	5	0	1	0	0	1	1	60	5	0	1	1
7	2	7	0	1	0	0	1	1	60	5	0	1	1
4	2	7	0	1	0	1	0	1	60	5	0	0	1
4	1	5	0	1	0	0	1	1	58	4.83333	0	1	1
2	2	7	0	1	0	0	1	1	57	4.75	0	1	1
4	2	10	0	1	0	0	1	1	56	4.66667	0	1	1
4	2	6	0	1	1	0	0	1	56	4.66667	0	1	1
6	2	6	0	1	0	1	1	1	53	4.41667	0	1	1
7	2	7	0	0	1	0	1	1	50	4.16667	0	0	1
4	2	6	0	1	0	0	1	1	50	4.16667	0	1	1
4	2	6	0	1	0	0	1	1	49	4.08333	0	0	1
7	2	7	0	1	0	0	1	1	46	3.83333	0	0	1
7	1	4	0	0	1	1	0	1	44	3.66667	0	0	1
4	2	7	0	0	1	1	0	1	41	3.41667	0	0	1
7	2	7	0	0	1	1	0	1	39	3.25	0	0	1
1	3	13	1	0	1	0	1	1	38	3.16667	0	1	1
4	2	8	0	0	1	0	1	1	37	3.08333	0	0	1
4	2	7	0	0	1	0	1	1	30	2.5	0	1	1
4	3	13	0	1	0	0	1	1	24	2	0	0	1
7	1	3	1	1	0	1	0	1	24	2	0	1	1
3	3	13	0	1	0	0	1	1	17	1.41667	0	1	1
2	3	14	0	1	1	0	1	1	12	1	0	1	1
6	2	6	0	0	1	0	1	1	12	1	0	0	1
1	2	8	0	1	0	1	1	1	8	0.666667	0	1	1
3	1	3	1	0	1	0	1	1	6	0.5	0	1	1
1	2	10	0	1	0	1	1	1	6	0.5	0	1	1
8	2	6	0	0	0	0	1	0	52	4.33333	1	1	0
4	3	12	0	0	0	0	0	0	48	4	1	1	0
1	1	3	1	0	1	0	0	0	41	3.41667	1	1	0
7	2	10	0	0	0	0	0	0	37	3.08333	1	1	0
5	2	10	0	0	0	0	0	0	33	2.75	1	1	0
6	2	8	0	0	0	0	0	0	30	2.5	1	1	0
4	3	13	0	0	0	0	1	0	25	2.08333	1	1	0
3	2	9	0	0	0	0	1	0	24	2	1	1	0
3	2	10	0	0	0	0	0	0	21	1.75	1	1	0
7	1	3	0	1	0	0	0	0	16	1.33333	1	1	0
5	3	11	0	0	0	0	0	0	12	1	1	1	0
5	1	4	0	0	0	0	0	0	6	0.5	1	1	0
1	3	12	1	1	0	0	1	1	27	2.25	1	1	0
5	2	6	1	0	0	1	0	1	14	1.16667	1	1	1
3	1	2	1	0	1	0	0	1	8	0.666667	1	1	1
5	2	8	0	1	0	0	0	0	58	4.83333	2	1	0
7	2	6	0	0	0	1	0	0	54	4.5	2	1	0
1	3	12	0	0	0	0	0	0	49	4.08333	2	1	0
7	1	5	0	0	0	0	0	0	45	3.75	2	1	0
7	1	5	0	1	0	0	0	0	41	3.41667	2	1	0
8	1	4	0	1	0	1	0	0	38	3.16667	2	1	0
7	1	4	0	0	0	0	0	0	34	2.83333	2	1	0
7	2	9	0	1	0	0	0	0	22	1.83333	2	1	0
4	1	3	0	0	0	0	0	0	18	1.5	2	1	0
4	3	14	0	1	0	0	1	0	12	1	2	1	0
4	1	5	0	1	0	1	1	0	10	0.833333	2	1	0
7	1	2	0	0	0	0	0	0	7	0.583333	2	1	0
7	1	3	0	0	0	0	0	0	6	0.5	2	1	0
4	3	14	0	0	0	0	0	0	11	0.916667	2	1	1
7	1	5	0	1	0	1	1	1	48	4	2	1	0
4	2	7	0	0	1	0	1	1	51	4.25	2	1	1
4	2	6	0	1	0	0	1	1	50	4.16667	2	1	1
7	2	6	0	0	0	0	0	0	54	4.5	3	0	0
1	1	5	0	1	0	0	0	0	40	3.33333	3	0	0
7	2	9	0	0	0	0	0	0	33	2.75	3	1	0
2	2	8	0	1	0	1	0	0	30	2.5	3	1	0
4	3	12	0	0	0	0	1	0	28	2.33333	3	0	0
7	1	5	0	0	0	0	0	0	6	0.5	3	1	1
7	1	5	0	0	1	1	0	1	34	2.83333	3	1	0
7	2	9	1	1	0	0	1	1	6	0.5	3	1	0
8	3	13	0	1	0	1	1	1	24	2	3	1	1
